# Supplementary material for: Smart Secondary Metabolites in Marine Environments: Exploring the Oxasqualenoid Dehydrothyrsiferol
Source: Mar Drugs. 2026 Apr 27;24(5):155. doi: 10.3390/md24050155 (PMC13208329; doi:10.3390/md24050155)
Supplement: Supplementary file 1 [file marinedrugs-24-00155-s001.zip]

Archive with 1 entries (1 files):
- marinedrugs-4234382-supplementary.pdf
